# Supplementary material for: Effect of Combined Physical and Cognitive Interventions on Executive Functions in OLDER Adults: A Meta-Analysis of Outcomes
Source: Int J Environ Res Public Health. 2020 Aug 25;17(17):6166. doi: 10.3390/ijerph17176166 (PMC7504145; doi:10.3390/ijerph17176166)
Supplement: Supplementary file 1 [file ijerph-17-06166-s001.zip]

Archive with 1 entries (1 files):
- ijerph-896083-supplementary.xlsx
