# Supplementary material for: Effect of Combined Physical and Cognitive Interventions on Executive Functions in OLDER Adults: A Meta-Analysis of Outcomes
Source: Int J Environ Res Public Health. 2020 Aug 25;17(17):6166. doi: 10.3390/ijerph17176166 (PMC7504145; doi:10.3390/ijerph17176166)
Supplement: Supplementary file 1 [file ijerph-17-06166-s001.zip › ijerph-896083-supplementary.xlsx]

## Sheet: Sheet1
Study	Randomization	Concealed allocation	Eligibility criteria	Baseline similarity	Assessor blinded	Care provider blinded	Subject blinded	Valid reliable measures	Same follow-up length	Outcome from >85% subjects	Pre-specified outcomes	Data presentation	Intention-to-treat	Sum score
Hiyamizu (2012)	Yes	Unclear	Yes	Yes	Yes	Unclear	Unclear	Yes	NO	NO（Seventeen percent of the subjects were lost）	Yes(mean & standard error)	Yes	Yes	8
Legault (2011)	Yes	Unclear	Yes	Yes	NO	NO	Yes	Yes	Yes	Yes	Yes(mean & standard error)	Yes	Yes	9
Maillot (2012)	Yes	Unclear	Yes	Yes	Unclear	Unclear	Unclear	Yes	Yes	Yes	Yes(mean & standard error)	Yes	Yes	9
Barnes (2013)	Yes	Unclear	Yes	Yes	Yes	NO	Yes	Yes	Yes	Yes	Yes(mean & confidence intervals)	Yes	Yes	11
Shatil (2013)	Yes	Unclear	Yes	Yes	Unclear	Unclear	Unclear	Yes	NO	NO（thirty-two percent of the subjects were lost）	Yes(mean & standard error)	Yes	Yes	7
Nishiguchi (2015)	Yes	Unclear	Yes	Yes	NO	Yes	NO	Yes	NO	Yes	Yes(mean & standard error)	Yes	Yes	9
Rahe (2015)a	Yes	Unclear	Yes	Yes	Yes	Unclear	NO	Yes	NO	NO（sixteen percent of the subjects were lost）	Yes(mean & standard error)	Yes	Yes	8
Rahe (2015)b	Yes	Unclear	Yes	Yes	NO	Unclear	Unclear	Yes	Yes	Yes	Yes(mean & confidence intervals)	Yes	Yes	9
Kalbe (2018)	Yes	Unclear	Yes	Yes	Yes	NO	NO	Yes	Yes	Yes	Yes(mean & standard error)	Yes	Yes	10
Lam (2012)	Yes	Unclear	Yes	Yes	Yes	NO	NO	Yes	Yes	NO	Yes(mean & standard error)	Yes	Yes	9
Hagovska (2017)	Yes	Unclear	Yes	Yes	Yes	Unclear	NO	Yes	Yes	Yes	Yes(mean & standard error)	Yes	Yes	10
Sungkarat (2017)	Yes	Unclear	Yes	Yes	Yes	NO	NO	Yes	NO	Yes	Yes(mean & standard error)	Yes	Yes	9
Mrakic (2018)	Yes	Unclear	Yes	Yes	Unclear	Unclear	Unclear	Yes	NO	Yes	Yes(mean & standard error)	Yes	Yes	8
Singh (2014)	Yes	Yes	Yes	Yes	Yes	Unclear	Yes	Yes	Yes	Yes	Yes(mean & confidence intervals)	Yes	Yes	12
Park (2019)	Yes	Unclear	Yes	Yes	NO	NO	Yes	Yes	Yes	Yes	Yes(mean & standard error)	Yes	Yes	10
Kayama (2014)	Yes	Unclear	Yes	Yes	Unclear	Unclear	Unclear	Yes	NO	NO(attendance rate<85%）	Yes(mean & standard error)	Yes	Yes	7
Brinke (2020)	Yes	Unclear	Yes	Yes	Yes	NO	NO	Yes	NO	Yes	Yes(mean & standard error)	Yes	Yes	9
Schoene (2013)	Yes	Unclear	Yes	Yes	Yes	NO	NO	Yes	Yes	Yes	Yes(mean & standard error)	Yes	Yes	10
Linde (2014)	Yes	Unclear	Yes	Yes	Yes	Unclear	Yes	Yes	Yes	Yes	Yes(mean & standard error)	Yes	Yes	11
Shah (2014)	Yes	Unclear	Yes	Yes	NO	Unclear	NO	Yes	Yes	Yes	Yes(mean & standard error)	Yes	Yes	9
Bae (2019)	Yes	Unclear	Yes	Yes	Yes	NO	NO	Yes	Yes	NO（eigtheen percent of the subjects were lost)	Yes(mean & confidence intervals)	Yes	Yes	9

## Sheet: Sheet2
		Characteristics				Intervention methods				Other Components	Control group activity	Study quality
Study	Country	Sample	Age	Status	Comparison	Cognitive	Physical	Mode of combination	Intervention plan
Hiyamizu et al., 2012	JP	36	71.6	H	CPI：CG	Cognitive tasks (memory, visual search, verbal fluency)	Balance exercise	Simutaneous	60 min/session,2 sessions/week,12 weeks	NO	NO	8
Jack et al., 2011	US	73	76.45	H	CPI:PI:CI:CG	Memory training	Aerobic and flexibility exercises	Separate	50-150 min/session,3 sessions/week,24weeks	NO	NO	9
Maillot 2012	FR	30	73.5	H	CPI：CG	Video-Game	Exergames	Simutaneous	60 min/session,2 sessions/week,12 weeks	NO	NO	9
Barnes et al., 2013	US	126	73.4	H	CPI：CI:PI:CG	Multidomain cognitive training	Aerobic exercise	Separate	60 min/session,6 sessions/week,12 weeks	NO	Health video education activities	11
Evelyn 2013	US	122	76.8	H	CPI：CI:PI:CG	Multidomain cognitive training	Aerobic, strength and flexibility exercises	Separate	40-45 min/session,6 sessions/week,16 weeks	NO	Join a book club	7
Nishiguchi et al., 2015	JP	48	73.3	H	CPI：CG	Cognitive tasks(verbal fluency,cognitive-motor tasks)	Step exercises,stretching and strength	Simutaneous	90 min/session,1 session/weeek,12 weeks	NO	NO	9
Julia et al., 2015a	GR	68	68.4	H	CPI：CI:CPI+C	Cognitive tasks(Working memory, fluency, inhibition, planning)	Strength, flexibility, coordination and endurance exercises	Separate	90 min/session,2 sessions/week,7 weeks	NO	NO	8
Julia et al., 2015b	GR	30	66.7	H	CPI：CI	Multidomain cognitive training	Strength, flexibility, and balance exercises	Separate	90 min/session,2 sessions/week,7 weeks	Nutrition program	NO	9
Kalbe et al., 2018	GR	55	68.1	H	CPI：CI:CPI+C	Memory, attention and executive function training	Strength, flexibility, and balance exercises	Separate	90 min/session,2 sessions/week,7 weeks	psycho-educational contents	NO	10
Lam et al., 2012	HK	261	77.8	MCI	CPI：CG	Memory, executive function training	Tai chi	Simutaneous	<30 min/session,≤3 sessions/week, 12 month	NO	stretching exercise	9
Magdalena 2017	SK	80	67	MCI	CPI:PA	Attention, memory, executive function, eye movement	Different forms of walking	Simutaneous	30min/session,2 session/week,10weeks	NO	NO	10
Sungkarat et al., 2017	TH	66	67.9	MCI	CPI：CG	Multidomain cognitive training	Tai chi	Simutaneous	50min/session,3 session/week, 12wekks	NO	Educational activities for cognitive impairment	9
Simona et al., 2018	IT	10	73.3	MCI	CPI：CG	Memory, visuospatial ability, performing functional tasks	Aerobic exercise	Simutaneous	40-45min/session,3 session/week,6wekks	NO	NO	8
Gates et al., 2014	AU	86	≥55	MCI	CPI:CI:PI:CG	memory, attention, executive function, and cognitive processing speed	Resistance training	Separate	60-100min/session,2 session/week,24 week	resistance training	stretching/Health video education activities	12
Park et al., 2019	KR	49	71.65	MCI	CPI：CG	Phrase play, memory play, arithmetic	Aerobic, balance, stretching	Separate	110min/session,2 session/week, 24weeks	behavior modification, aerobic exercise	NO	10
Hiroki et al., 2014	JP	41	≥65	H	CPI:CG	Multidomain cognitive training	Tai chi	Simutaneous	75-80min/session,1 session/week, 12week	NO	standardized training	7
Brinke et al., 2019	CA	124	72.4	H	CPI:CI:CG	cognitive game(Fit Brains)	Brisk walking	Separate	60min/session,3 session/week, 8weeks	NO	Regular activities	9
Daniel et al., 2013	AU	32	77.9	H	CPI:CG	Exergames	Exergames	Simutaneous	15-20min/session,2-3 session/week, 8weeks	choice stepping reaction time task	Regular activities	10
Linde 2014	GR	55	67.1	H	CPI：CI:PI:CG	Multidomain cognitive training	Aeorbic,endurance and strength training	Separate	60-90min/session,2 session/week,16 weeks	NO	NO	11
Shah et al., 2014	AU	172	67.4	H	CPI：CI:PI:CG	Multidomain cognitive training	Walking, strength training	Separate	60min/session,10 session/week, 16weeks	NO	NO	9
Bae et al., 2019	JP	83	75.9	MCI	CPI：CG	“KENKOJISEICHI” system	“KENKOJISEICHI” system	Separate	90min/session,2 session/week, 24 weeks	social activities	NO	9
